# Supplementary material for: Microarray based comparison of two Escherichia coli O157:H7 lineages
Source: BMC Microbiol. 2006 Mar 15;6:30. doi: 10.1186/1471-2180-6-30 (PMC1431545; doi:10.1186/1471-2180-6-30)
Supplement: Additional File 1 — Regulated Genes p < 0.2 and > 0.05, This file and dataset contains 105 genes that failed a criteria for inclusion in the primary dataset and their significance test was not less the p = 0.05. [file 1471-2180-6-30-S1.xls]

## Sheet: Sheet1
id	average man log ration (635/532)	average fold increase	gene	One Sample t-Test (Adv)	definition
12758269	-3.652	-12.5708	typeIIIap2	0.171781	type III apparatus proten	NP_289421.1
12757814	-2.266	-4.80988	csgF	0.110121	curli production assembly/transport component, 2nd curli operon	NP_287172.1
12757806	-2.1935	-4.57414	cspH	0.146643	cold shock-like protein	NP_286925.1
12757816	-2.12233	-4.35398	csgA	0.153254	curlin major subunit, coiled surface structures; cryptic	NP_287176.1
12757968	-1.739	-3.33804	fliP	0.148823	flagellar biosynthesis	NP_288409.1
12757697	-1.6305	-3.0962	colicin2	0.093691	putative outer membrane receptor for iron compound or colicin	NP_288504.1
12757815	-1.3272	-2.50915	csgE	0.167484	curli production assembly/transport component, 2nd curli operon	NP_287173.1
12757937	-1.2875	-2.44105	chap4	0.094554
12757997	-1.253	-2.38337	nrfB	0.096684	formate-dependent nitrite reductase; a penta-haeme cytochrome c	NP_290704.1
12758060	-1.22783	-2.34215	ureD_2	0.056155	putative urease accessory protein D	NP_287085.1
12757750	-1.1675	-2.24622	ybbI	0.149632	putative transcriptional regulator	NP_286233.1
12757859	-1.1595	-2.2338	feoA	0.080061	ferrous iron transport protein A	NP_289948.1
12757883	-1.1185	-2.17121	osmB	0.103254	osmotically inducible lipoprotein	NP_287914.1
12758172	-1.09083	-2.12997	terW_2	0.10558	unknown associated with putative tellurite resistance	NP_287107.1
12758134	-1.09017	-2.12899	regDicB	0.107797
12757813	-1.085	-2.12138	csgG	0.146969	curli production assembly/transport component, 2nd curli operon	NP_287171.1
12757911	-1.0164	-2.02286	puttrans	0.079851
12757771	-0.973167	-1.96314	emrD	0.061838	2-module integral membrane pump; multidrug resistance	NP_290312.1
12757837	-0.937167	-1.91476	etpC	0.074376	EtpC	NP_052608.1
12757766	-0.913667	-1.88383	Kdolaur	0.080353	(Kdo)2-(lauroyl)-lipid IVA acyltransferase	NP_052689.1
12757739	-0.895	-1.85961	secret2	0.084733	putative secreted protein	NP_288396.
12758131	-0.8435	-1.7944	stx2b	0.121793	shiga-like toxin II B subunit encoded by bacteriophage BP-933W	NP_286977.1
12757873	-0.836167	-1.7853	marA	0.168723	multiple antibiotic resistance; transcriptional activator of defense systems	NP_287621.1
12757747	-0.835	-1.78386	chacha5	0.117391
12757872	-0.82	-1.76541	marR	0.148274	multiple antibiotic resistance protein; repressor of mar operon	NP_287622.1
12758068	-0.808667	-1.75159	ureA_2	0.051244	putative urease structural subunit A (gamma)	NP_287086.1
12757871	-0.797667	-1.73829	marB	0.118138	multiple antibiotic resistance protein	NP_287620.1
12758223	-0.792333	-1.73187	dinI	0.112327	putative damage induced protein I	NP_287195.1
12758069	-0.735667	-1.66517	ureB	0.121793	putative urease structural subunit B (beta)	NP_286679.1
12757992	-0.733333	-1.66248	fliT	0.084783	flagellar biosynthesis; repressor of class 3a and 3b operons (RflA activity)	NP_288387.1
12758067	-0.723	-1.65061	ureA	0.159273	putative urease structural subunit A (gamma)	NP_286678.1
12757706	-0.671833	-1.5931	terZ	0.114706	putative phage inhibition, colicin resistance and tellurite resistance protein	NP_286706.1
12757791	-0.654833	-1.57443	srmB	0.184226	ATP-dependent RNA helicase	NP_289134.1
12757798	-0.6266	-1.54392	htpG	0.082716	chaperone Hsp90, heat shock protein C 62.5	NP_286214.1
12757921	-0.612	-1.52838	grpE	0.098748	phage lambda replication; host DNA synthesis; heat shock protein; protein repair	NP_289166.1
12758088	-0.606333	-1.52239	wzzB	0.074677	regulator of length of O-antigen component of lipopolysaccharide chains	NP_288532.1
12757880	-0.59225	-1.5076	ybbJ	0.084585	orf, hypothetical protein	NP_286237.1
12758091	-0.589	-1.5042	repFIB	0.114126	RepFIB	NP_052630.2
12758118	-0.588	-1.50316	sbmA	0.051279	sensitivity to microcin B17, possibly envelop protein	NP_286115.1
12757773	-0.585333	-1.50039	rpsD	0.062847	30S ribosomal subunit protein S4	NP_289857.1
12757774	-0.513333	-1.42734	kdtA	0.143234	3-deoxy-D-manno-octulosonic-acid transferase (KDO transferase)	NP_290213.1
12757919	-0.498833	-1.41307	nupC	0.195239	permease of transport system for 3 nucleosides	NP_288963.1
12757824	-0.495167	-1.40948	recC	0.149085	DNA helicase, ATP-dependent dsDNA/ssDNA exonuclease V subunit, ssDNA endonuclease	NP_289374.1
12758040	-0.477167	-1.39201	entC	0.136866	isochorismate hydroxymutase 2, enterochelin biosynthesis	NP_286320.1
12758173	-0.4652	-1.38051	IS600	0.100737
12758228	-0.414333	-1.33268	kdtB	0.17553	putative enzyme of LPS biosynthesis	NP_290214.1
12758245	-0.405	-1.32409	htrE	0.161465	putative fimbrial usher protein	NP_285835.1
12757858	-0.3874	-1.30803	hemH	0.104084	ferrochelatase: final enzyme of heme biosynthesis	NP_286216.1
12758072	-0.380667	-1.30194	ureC_2	0.161841	putative urease structural subunit C (alpha)	NP_287088.1
12757869	-0.377333	-1.29894	emrA	0.070928	multidrug resistance secretion protein	NP_289236.1
12757685	-0.3535	-1.27766	ybbM	0.074003	putative metal resistance protein	NP_286240.1
12757796	-0.2865	-1.21968	mrdA	0.164274	cell elongation, e phase; peptidoglycan synthetase; penicillin-binding protein 2	NP_286361.1
12757749	-0.2752	-1.21016	ybaO	0.152069	putative transcriptional regulator	NP_286189.1
12758167	-0.251167	-1.19017	rfe	0.130338	UDP-GlcNAc:undecaprenylphosphate GlcNAc-1-phosphate transferase; synthesis of enterobacterial common antigen (ECA)	NP_290415.1
12758124	-0.21275	-1.1589	barA	0.066626	sensor-regulator, activates OmpR by phophorylation	NP_289340.1
12757829	-0.1055	-1.07587	motB	0.192215	enables flagellar motor rotation, linking torque machinery to cell wall	NP_288326.1
12758129	0.157833	1.11561	stx1B	0.091912	shiga-like toxin 1 subunit B encoded within prophage CP-933V	NP_288672.1
12757903	0.2715	1.20706	pqiA	0.208253	paraquat-inducible protein A	NP_286825.1
12758066	0.354833	1.27884	ureG_2	0.199492	putative urease accessory protein G	NP_287091.1
12757898	0.3922	1.31239	fepA	0.173133	outer membrane receptor for ferric enterobactin (enterochelin) and colicins B and D	NP_286310.1
12757711	0.401333	1.32073	terE	0.063892	putative phage inhibition, colicin resistance and tellurite resistance protein	NP_286711.1
12758211	0.4738	1.38876	ABCtrans2	0.092367
12758286	0.4905	1.40493	ybgL	0.092461	putative lactam utilization protein	NP_286428.1
12757673	0.520667	1.43462	waaJ	0.173952	putative LPS biosynthesis enzyme	NP_290207.1
12757677	0.531	1.44493	waaY	0.162598	putative LPS biosynthesis protein	NP_290208.1
12757887	0.5498	1.46388	blc	0.143489	outer membrane lipoprotein (lipocalin)	NP_290784.1
12758122	0.565	1.47939	basS	0.125813	sensor protein for basR	NP_290745.1
12758120	0.565167	1.47956	rstB	0.135925	sensor histidine protein kinase (RstA regulator)	NP_288044.1
12757879	0.57	1.48452	wzy	0.192132	O antigen polymerase	NP_288545.1
12757839	0.571	1.48555	etpE	0.101982	EtpE	NP_052610.1
12757689	0.605333	1.52133	ycfX	0.182615	putative NAGC-like transcriptional regulator	NP_287253.1
12758109	0.610167	1.52644	rpoD	0.174049	RNA polymerase, sigma(70) factor; regulation of proteins induced at high temperatures	NP_289642.1
12757710	0.611167	1.52749	terD	0.083244	putative phage inhibition, colicin resistance and tellurite resistance protein	NP_286710.1
12757716	0.613	1.52944	terD_2	0.111324	putative phage inhibition, colicin resistance and tellurite resistance protein	NP_287118.1
12757932	0.61525	1.53182	cheW	0.138808	positive regulator of CheA protein activity	NP_288324.1
12757955	0.6358	1.5538	secD	0.051975	protein secretion; membrane protein, part of the channel	NP_286147.1
12757674	0.642	1.56049	waaI	0.170411	putative LPS biosynthesis enzyme	NP_290209.1
12757884	0.665833	1.58648	osmC	0.167457	osmotically inducible protein	NP_287673.1
12757918	0.708	1.63354	htrA	0.164557	periplasmic serine protease Do; heat shock protein HtrA	NP_285857.1
12758176	0.730667	1.65941	hemX	0.101321	uroporphyrinogen III methylase	NP_290431.1
12757800	0.733	1.66209	cheZ	0.096421	chemotactic response; CheY protein phophatase; antagonist of CheY as switch regulator	NP_288318.1
12757893	0.7375	1.66728	OMP3b	0.174827	outer membrane protein 3b (a), protease VII	NP_287408.1
12757823	0.745	1.67597	recB	0.058257	DNA helicase, ATP-dependent dsDNA/ssDNA exonuclease V subunit, ssDNA endonuclease	NP_289372.1
12757772	0.760833	1.69447	rpsC	0.130579	30S ribosomal subunit protein S3	NP_289875.1
12758111	0.771667	1.70724	rne	0.137527	RNase E, membrane attachment, mRNA turnover, maturation 5S RNA	NP_287218.1
12757783	0.781167	1.71852	arcB	0.085027	aerobic respiration sensor-response protein; histidine protein kinase/phosphatase, sensor for arcA	NP_289784.1
12758102	0.788	1.72668	rpoA	0.138202	RNA polymerase, alpha subunit	NP_289856.1
12757767	0.810167	1.75341	relA	0.092266	(p)ppGpp synthetase I (GTP pyrophosphokinase); regulation of RNA synthesis; stringent factor	NP_289338.1
12758221	0.8128	1.75662	cytotox	0.139461	putative cytotoxin	NP_289557.1
12757690	0.8164	1.76101	yhcI	0.069253	putative NAGC-like transcriptional regulator	NP_289790.1
12758123	0.845167	1.79647	phoQ	0.10352	sensor protein PhoQ	NP_287343.1
12757801	0.85775	1.81221	cheY	0.071958	chemotaxis regulator transmits chemoreceptor signals to flagelllar motor components	NP_288319.1
12757904	0.861667	1.81714	pqiB	0.103552	paraquat-inducible protein B	NP_286826.1
12757789	0.8695	1.82703	glnQ	0.095217	ATP-binding component of glutamine high-affinity transport system	NP_286573.1
12758006	0.875167	1.83422	glnP	0.086466	glutamine high-affinity transport system; membrane component	NP_286574.1
12757946	0.917	1.88818	wecG	0.167265	probable UDP-N-acetyl-D-mannosaminuronic acid transferase; synthesis of enterobacterial common antigen (ECA)	NP_290426.1
12758271	0.918	1.88949	intcoloniz	0.205343	putative intestinal colonization factor	NP_287515.1
12757672	0.95075	1.93288	waaD	0.122001	putative LPS biosynthesis enzyme	NP_290206.1
12758250	1.008	2.01112	fimbrial3	0.148336	fimbrial subunit
12758222	1.036	2.05053	cytotox2	0.072327	putative cytotoxin	NP_289558.1
12757969	1.0995	2.1428	fliQ	0.063168	flagellar biosynthesis	NP_288410.1
12757701	1.1525	2.22299	oxidoreduc	0.137788	putative oxidoreductase
12758049	1.2775	2.42419	fimA	0.075612	major type 1 subunit fimbrin (pilin)	NP_290930.1
12757723	1.5065	2.8412	protease1	0.06138	putative protease	NP_285915.1
12757803	1.58883	3.00806	cspD	0.051261	cold shock protein	NP_286652.1
