# Supplementary material for: Microarray based comparison of two Escherichia coli O157:H7 lineages
Source: BMC Microbiol. 2006 Mar 15;6:30. doi: 10.1186/1471-2180-6-30 (PMC1431545; doi:10.1186/1471-2180-6-30)
Supplement: Additional File 2 — All genes contained in the Escherichia coli O157:H7 virulence array, This file provides a list of all of the genes contained in the 610 gene virulence gene O157:H7 array. [file 1471-2180-6-30-S2.xls]

## Sheet: Sheet1
id	Name
12757844	etpK
12757846	etpM
12758121	hydH
12758206	ykgA
12757761	ydeW
12757704	fliY
12758236	chaper2
12758156	nupG
12757860	feoB
12758104	rpoB
12757843	etpI
12757999	fumA
12757935	phoB
12758152	rfaH
12758046	argT
12758212	yejH
12757974	flgC
12757845	etpL
12758032	oppC
12757842	etpH
12758240	fimb10
12758019	hscA
12757878	wzx
12758095	cheB
12758000	fumC
12757895	fhuA
12757833	etpN
12757752	yegW
12757832	etpJ
12758016	hslJ
12757810	cutC
12758251	fimberal4
12757988	fliC
12758031	cspG
12757745	trxC
12758258	helicase1
12758094	ompR
12758148	toxB
12758103	rpoC
12757834	etpO
12758144	wecF
12758130	stx2A
12758246	usher2
12757835	espP
12757740	secret3
12757730	ydeA
12757956	cyoE
12757927	inaA
12757680	fimbsub1
12757936	chap3
12758014	ibpA
12757888	pldA
12757954	secF
12758160	typeIIIap7
12757684	transreg
12757809	YjhSpro
12758013	ibpB
12757722	ybbK
12757759	ycjZ
12758070	ureB_2
12758059	ureD
12758077	virulense3
12758041	kfras
12758001	frdD
12758171	terW
12757780	hemY
12757804	cspC
12758068	ureA_2
12757803	cspD
12758118	sbmA
12757955	secD
12758060	ureD_2
12757823	recB
12757723	protease1
12757771	emrD
12757773	rpsD
12757969	fliQ
12757711	terE
12758124	barA
12757690	yhcI
12757869	emrA
12757801	cheY
12758222	cytotox2
12757685	ybbM
12757837	etpC
12758088	wzzB
12758049	fimA
12757911	puttrans
12757859	feoA
12757766	Kdolaur
12757798	htpG
12757710	terD
12757880	ybbJ
12757739	secret2
12757992	fliT
12757783	arcB
12758006	glnP
12758129	stx1B
12757767	relA
12758211	ABCtrans2
12758286	ybgL
12757697	colicin2
12757937	chap4
12757789	glnQ
12757800	cheZ
12757997	nrfB
12757921	grpE
12758173	IS600
12758176	hemX
12757839	etpE
12757883	osmB
12758123	phoQ
12757904	pqiB
12757858	hemH
12758172	terW_2
12758134	regDicB
12757814	csgF
12757716	terD_2
12758223	dinI
12758091	repFIB
12757706	terZ
12757747	chacha5
12757871	marB
12758069	ureB
12757672	waaD
12758122	basS
12758167	rfe
12757772	rpsC
12758120	rstB
12758040	entC
12758111	rne
12757701	oxidoreduc
12758102	rpoA
12757932	cheW
12758221	cytotox
12757774	kdtA
12757887	blc
12757806	cspH
12757813	csgG
12757872	marR
12758250	fimbrial3
12757968	fliP
12757824	recC
12757750	ybbI
12757749	ybaO
12757816	csgA
12758067	ureA
12758245	htrE
12758072	ureC_2
12757677	waaY
12757796	mrdA
12757918	htrA
12757946	wecG
12757884	osmC
12757815	csgE
12757873	marA
12757674	waaI
12758269	typeIIIap2
12757898	fepA
12757673	waaJ
12758109	rpoD
12757893	OMP3b
12758228	kdtB
12757689	ycfX
12757791	srmB
12757879	wzy
12757829	motB
12757919	nupC
12758066	ureG_2
12758271	intcoloniz
12757903	pqiA
12757841	etpG
12758149	tagA
12758220	Memspan
12757698	OMRiron
12758154	slyA
12757712	terZ_2
12758132	rseC
12758131	stx2B
12758166	lpxD
12758036	himA
12758107	rpoH
12758235	fimbchap12
12757792	bacA
12758192	psiB
12758084	flhC
12757943	secA
12757900	cirA
12757769	rsuA
12758089	oraA
12757840	etpF
12757951	secB
12757923	pspD
12757770	entA
12757890	ompF
12758048	pldB
12758029	oppD
12757707	terA
12757913	def
12757686	fimb5
12758117	espD
12758196	csgD
12758143	chpR
12758204	chacha2
12757822	recD
12757924	pspB
12757920	hipA
12758064	ureF_2
12758242	fimb8
12757938	ccmH
12758098	hydG
12758219	csgC
12758147	dsbD
12758065	ureG
12757831	fes
12758285	ycjW
12757914	mrcA
12757802	cspE
12758262	holin2
12757973	flgB
12757957	motA
12757748	ecnB
12758108	rpoN
12758180	yehE
12758205	ecnA
12757775	rplC
12757795	cls
12757950	secG
12758035	fic
12758203	ybaT
12758105	rpoZ
12758008	ybaY
12757786	ascG
12757870	emrB
12757785	aroP
12758112	mrdB
12757776	rplD
12758279	ironperm3
12757926	pspC
12757929	hemC
12757817	ccmE
12757793	bcp
12758127	degQ
12757848	hcaC
12757945	yhbH
12758274	ygdP
12758055	methylvio
12758027	hlyC
12758190	control10
12758011	hha
12757928	pmrD
12758110	rpoE
12757713	terA_2
12758229	yhcK
12758080	qseC
12758261	holin1
12758101	RfbU
12758227	enterotox
12758097	glnG
12758281	ironperm1
12757715	terC_2
12757733	yggT
12758119	rcsC
12757944	chpA
12758007	glnS
12757910	terF_2
12758099	rstA
12758137	umuC
12757849	fpr
12758139	parB
12757737	ygeA
12758071	ureC
12758076	virulence2
12758093	repA1
12757861	finO
12757734	yhjX
12758003	rfaG
12757741	putsec4
12758061	ureE
12758028	hlyD
12757768	spoT
12757718	acyltrans
12758043	letA
12758200	yebL
12757972	flgG
12757925	pspA
12758287	dedD
12757808	nusG
12757967	fliL
12758280	ironrecep8
12757825	radC
12758125	cheA
12758004	gadB
12758054	tap
12758178	hemD
12757885	tolC
12757983	flgA
12758199	adhesin1
12757709	terC
12758260	heminlipo
12757763	transp4
12758175	exbB
12757866	modA
12758052	tar
12758085	flhD
12757708	terB
12757881	fliZ
12757799	dnaJ
12757909	terF
12757917	glnH
12758106	rpoS
12758257	ddg
12758278	ironperm2
12758213	sidI
12758009	mopA
12758151	nusB
12758231	ybgD
12757981	flgD
12758193	rtcR
12758053	trg
12757676	waaQ
12758238	fimb4
12757912	dacD
12758012	clpB
12757894	slp
12758096	cheR
12758145	tehB
12757892	ompA
12758113	mreD
12757671	waaL
12757788	fepC
12758024	ccmC
12757940	ppdB
12757675	waaP
12757838	etpD
12758215	cellkill
12757781	wbdR
12757724	putrecep
12757830	entD
12757953	glnD
12757876	nac
12758140	sspB
12757855	fepG
12758025	hlyA
12758162	typeIIIap9
12757989	flgL
12757961	fimG
12757875	nikB
12757805	cspA
12758197	eaeH
12758044	letB
12757754	yihL
12757960	fimF
12758057	permeas
12757891	ompC
12758078	qseA
12758218	compresist
12758259	chuS
12757987	fliD
12757821	cutA
12758273	invasin4
12757826	parE
12757930	rcsA
12758142	msbB
12758150	nusA
12757857	yecI
12758226	endolys3
12758174	exbD
12757896	ompX
12757790	clpP
12758075	mviN
12757714	terB_2
12758177	cysG
12758168	wecB
12758136	sopB
12757699	prrA
12758239	fimb9
12758116	espB
12757856	ubiB
12758179	sanA
12758018	hslV
12758133	rseA
12757922	pspE
12757700	ybgQ
12757907	OMPLom
12758255	yciM
12758017	hslU
12757746	putoxin
12758210	adhesin2
12757980	flgK
12757964	fliO
12757868	emrY
12758045	lysU
12758195	ygaA
12757693	yciD
12757762	tir
12757952	flgN
12757779	ascB
12758224	yihW
12757744	ybbN
12758170	uspA
12758214	ybbB
12757915	mrcB
12758090	glnB
12757738	CyMexp
12758155	sdiA
12757764	ybgR
12758146	tehA
12758135	sopA
12757683	permalt
12758062	ureE_2
12757899	fhuE
12757863	csgB
12757908	OMPLom2
12757847	uvrC
12758282	bactferrin
12757819	hmpA
12757902	ycbF
12757982	fliA
12757725	ybbU
12757934	rcsB
12758083	rseB
12758253	yihK
12757886	chuA
12757947	degS
12757942	secE
12757949	ptr
12757865	modB
12758034	IS629
12757836	ftsN
12758157	tatA
12757991	fliS
12757965	fhiA
12758272	invasin3
12757717	terE_2
12758233	fimbchap8
12757742	citA
12757998	fsr
12757736	ygeD
12757827	hns
12757692	Omexp
12758284	putkiller3
12757778	rplF
12758194	yedW
12758042	klcA
12758022	ccmB
12758169	wecC
12758115	espA
12758023	ccmD
12758086	mreB
12758079	qseB
12758051	metG
12758005	gadA
12757901	papClik
12758074	mviM
12757691	yegT
12758201	adhesin8
12758010	mopB
12757743	ssbW
12758141	sugE
12758158	typeIIIap3
12757948	ptrB
12757828	lon
12757874	fur
12757670	Lom-lik3
12757751	ybiH
12757852	fepB
12758225	endolys1
12758081	fimB
12758037	himD
12758283	kilW
12758237	sfmF
12757784	flgM
12758047	lysP
12757811	cutF
12757732	resist4
12758020	htpX
12757933	gcvA
12757726	yecG
12758128	stx1A
12758087	icc
12758050	melB
12758092	repA2
12758063	ureF
12757782	asr
12758208	ARAC2
12757979	flgE
12757797	dnaK
12758263	gamW
12758114	mreC
12757694	yehB
12757812	acrF_2
12758202	adhesinFimH
12758207	ARAC3
12757818	ccmF
12757678	chacha4
12758216	chaper1
12757705	chuU
12758126	citB
12757807	compres1
12758182	control2
12758183	control3
12758186	control6
12758187	control7
12758189	control9
12758038	eae
12757867	emrK
12757854	fepD
12757853	fepE
12758249	fimb-lik
12758241	fimb11
12757688	fimb7
12758234	fimbchap11
12757679	fimbsub13
12757681	fimbsub2
12757682	fimbsub3
12758244	fimbush11
12757897	fimD
12758082	fimE
12757864	fimH
12758243	fimush
12757963	fimZ
12758230	fixX
12757975	flgF
12757971	flgH
12758033	flgI
12757966	flgJ
12757990	flhA
12757995	flhE
12757984	fliE
12757985	fliF
12757978	fliG
12757986	fliH
12757996	fliI
12757993	fliJ
12757994	fliK
12757976	fliM
12757970	fliR
12758021	hemaggl
12758026	hlyB
12757721	hlyE
12758267	hofB
12758266	hofC
12757931	htgA
12758015	htrC
12757669	liptypeIII
12757695	lomK
12757889	ompG
12758030	oppF
12757719	pilin1
12757939	ppdA
12757941	ppdC
12757958	psiA
12758198	putadhes
12757728	regcelldiv2
12757777	rplE
12758247	sfmA
12757696	sfmD
12758163	typeIIIap10
12758164	typeIIIap11
12758159	typeIIIap4
12758270	typeIIIap5
12758165	typeIIIap6
12758161	typeIIIap8
12758058	typeIIIapp
12758138	umuD
12758073	usher1
12757720	wza
12757755	ybbS
12758265	ybdE
12757756	ybdO
12757757	ybhD
12758254	ycaL
12758248	ycbQ
12757758	ydaK
12757760	yeaT
12758256	yegD
12758232	yfcS
12758275	ygeH
12757882	yihM
12757735	yihN
12757731	ylcD
